# Supplementary material for: Micromanipulation of prophase I chromosomes from mouse spermatocytes reveals high stiffness and gel-like chromatin organization
Source: Commun Biol. 2020 Sep 30;3:542. doi: 10.1038/s42003-020-01265-w (PMC7528058; doi:10.1038/s42003-020-01265-w)
Supplement: Supplementary file 3 — Supplementary Data 1 [file 42003_2020_1265_MOESM3_ESM.xlsx]

## Sheet: Figure 1
MEF (Mitotic)	0.9	1	1.1	0.9	1	1.1	0.9	1	1.1	1	WT Spermatocytes	1.9	2	2.1	1.9	2	2.1	1.9	2	2.1	1.9	2	2.1	1.9	2	2.1	1.9	2	SYCP1-/- Spermatocytes	2.9	3	3.1	2.9	3	3.1	2.9	3	3.1
Young's Modulus (Pa)	158.54	170.059	960.239	211.139	385.636	457.668	193.441	287.812	584.154	275.872		12401.1	4639.32	2815.17	2331.59	3627.13	1404.11	2626.3	11765	3848.25	2652.6	3287.48	6633.32	266.69	1150.23	327.003	1750.18	787.311		1216.59	3108.8	5446.79	6885.73	5048.18	1836.45	3663.05	1221.1
This spreadsheet shows all the data points for the bars and standard errors shown in the main text. The numerical values for the data points are also included.
There is one page for each figure of the main paper, and for each panel of Supplementary Figure 6.

## Sheet: Figure 2
MEF_UNT	0.7	0.72	0.74	0.76	0.78	0.8	0.82	0.84	0.86	0.88	MEF_PvuII	1.7	1.8	1.9	1.75	MEF_AluI	2.7	2.8	2.9	2.75	MEF_MNAse	3.7	3.8	3.9	3.75	Spermatocytes_UNT	1.1	1.12	1.14	1.16	1.18	1.2	1.22	1.24	1.26	1.28	1.3	1.32	Spermatocyte_PvuII	2.1	2.2	2.3	2.25	Spermatocyte_AluI	3.1	3.2	3.3	3.25	Spermatocyte_MNAse
	0.772436	0.933531	0.895393	0.859839	0.656265	0.988963	0.661442	0.985072	0.896736	1.01082		0.17561	0.527584	0.126623	0.379996		0	0	0	0		0	0	0	0		1.30626	1.0408	1.11332	1.03475	1.08497	0.707806	0.858202	0.985543	0.994554	0.951084	0.932057	0.915772		0.578401	0.375376	0.101074	0.182791		0	0	0	0.0967337
[truncated: 4 more columns]

## Sheet: Figure 3
MEF_UNT	0.7	0.72	0.74	0.76	0.78	0.8	0.82	0.84	0.86	0.88	MEF_Proteinase K	1.7	1.8	1.9		MEF_Trypsin	2.7	2.8	2.9							Spermatocytes_UNT	1.1	1.12	1.14	1.16	1.18	1.2	1.22	1.24	1.26	1.28	1.3	1.32	Proteinase K_Spermatocytes	2.1	2.2	2.3		Spermatocyte_Trypsin	3.1	3.2	3.3
	0.772436	0.933531	0.895393	0.859839	0.656265	0.988963	0.661442	0.985072	0.896736	1.01082		0.013305	0.013446	0.118176			0.0363714	0.109254	0.30252								1.30626	1.0408	1.11332	1.03475	1.08497	0.707806	0.858202	0.985543	0.994554	0.951084	0.932057	0.915772		0.00597171	0.519016	0.0463174			0.711954	0.115945	0.74056

## Sheet: S Figure 3C
	test 1	test 2	test 3	test 4	test 5	test 6
day 0	0.713	0.759	0.713	0.776	0.863	0.827
day 1	0.548	0.542	0.656	0.604	0.602	0.792
day 2	0.573	0.456	0.38	0.65	0.485	0.491
day 3	0.34	0.334	0.456	0.196	0.282	0.316
Data collected for Supplementary Figure 3C

## Sheet: S Figure 6A
MEF (Mitotic)	0.9	1	1.1	0.9	1	1.1	0.9	1	1.1	1	WT Spermatocytes	1.9	2	2.1	1.9	2	2.1	1.9	2	2.1	1.9	2	2.1	1.9	2	2.1	1.9	2	SYCP1-/- Spermatocytes	2.9	3	3.1	2.9	3	3.1	2.9	3	3.1
Doubling Force (pN)	142.822	135.706	431.023	94.7739	307.734	241.099	101.905	108.556	220.329	69.6549		1894.15	7650.12	1719.96	1424.52	1368.06	2958.74	663.112	4437.46	2351.13	2679.02	1239.96	4052.71	212.816	702.749	199.786	2182.24	414.755		458.869	1395.45	2444.9	2597.13	1573.6	824.329	2237.99	643.272

## Sheet: S Figure 6B
MEF (Mitotic)	0.9	1	1.1	0.9	1	1.1	0.9	1	1.1	1	WT Spermatocytes	1.9	2	2.1	1.9	2	2.1	1.9	2	2.1	1.9	2	2.1	1.9	2	2.1	1.9	2	SYCP1-/- Spermatocytes	2.9	3	3.1	2.9	3	3.1	2.9	3	3.1
Spring Constant (pN/µm)	18.2824	12.8218	46.2272	9.17285	49.8435	31.3686	9.19053	11.8021	26.4945	6.14241		168.909	562.178	142.193	146.827	134.045	217.426	77.394	424.313	287.074	337.492	105.816	480.065	25.5912	67.1973	25.5743	237.251	56.7535		41.3843	117.819	258.72	257.652	135.748	80.7691	317.175	48.1635

## Sheet: S Figure 6C
MEF (Mitotic)	0.9	1	1.1	0.9	1	1.1	0.9	1	1.1	1	WT Spermatocytes	1.9	2	2.1	1.9	2	2.1	1.9	2	2.1	1.9	2	2.1	1.9	2	2.1	1.9	2	SYCP1-/- Spermatocytes	2.9	3	3.1	2.9	3	3.1	2.9	3	3.1
Initial Length (µm)	7.812	10.584	9.324	10.332	6.174	7.686	11.088	9.198	8.316	11.34		11.214	13.608	12.096	9.702	10.206	13.608	8.568	10.458	8.19	7.938	11.718	8.442	8.316	10.458	7.812	9.198	7.308		11.088	11.844	9.45	10.08	11.592	10.206	7.056	13.356

## Sheet: S Figure 6D
MEF (Mitotic)	0.9	1	1.1	0.9	1	1.1	0.9	1	1.1	1	WT Spermatocytes	1.9	2	2.1	1.9	2	2.1	1.9	2	2.1	1.9	2	2.1	1.9	2	2.1	1.9	2	SYCP1-/- Spermatocytes	2.9	3	3.1	2.9	3	3.1	2.9	3	3.1
Cross Sectional Area (µm)	0.900857	0.797991	0.44887	0.44887	0.797991	0.526799	0.526799	0.377176	0.377176	0.252489		0.152741	1.64897	0.610962	0.610962	0.377176	2.1072	0.252489	0.377176	0.610962	1.00996	0.377176	0.610962	0.797991	0.610962	0.610962	1.24686	0.526799		0.377176	0.44887	0.44887	0.377176	0.311715	0.44887	0.610962	0.526799
